# Supplementary material for: Iron and risk of dementia: Mendelian randomisation analysis in UK Biobank
Source: J Med Genet. 2024 Jan 8;61(5):435–42. doi: 10.1136/jmg-2023-109295 (PMC11041574; doi:10.1136/jmg-2023-109295)
Supplement: Supplementary data [file jmg-2023-109295supp002.xlsx]

## Sheet: Index
ST1	Summary statistics of the plasma iron status biomarkers SNPs from Moksnes et al.
ST2	Diagnostic codes used to identify dementia cases
ST3	Genome-wide association study information, performed in UK Biobank EUR-like group
ST4	Results of the Mendelian Randomization analysis for transferrin saturation as exposure and dementia outcomes in EUR-like group
ST5	Results of the Mendelian Randomization analysis for ferritin as exposure and dementia outcomes in EUR-like group
ST6	Results of the Mendelian Randomization analysis for transferrin saturation as exposure and gray matter volume outcomes in EUR-like group
ST7	Results of the Mendelian Randomization for ferritin exposure and grey matter volumes outcomes in EUR-like group
ST8	Results of the Leave one Out analysis
ST9	Results of the Mendelian Randomization analysis using transferring saturation as exposure and pleiotropy robust methods in EUR-like group

## Sheet: ST1
Supplementary Table: Summary statistics of the iron status biomarker SNPs from Moksnes et al.
	Trait	RSID	CHR	BP_b37	Effect allele	Other allele	Effect allele frequency	Beta	SE	Mapped_gene	hwe_p	UKB_MAF_EUR	UKB_MAF_AFR	UKB_MAF_SAS	impute info	missing proportion	Include	Estimated F
	Transferrin saturation	rs35945185	1	66137239	A	G	0.3618	0.0268	0.0047	LEPR;PDE4B	0.706304	0.36973	0.452	0.46403	0.998607	-9.54129e-15	TRUE	32.5143
	Transferrin saturation	rs4133213	1	154395212	A	C	0.4295	0.022	0.0037	IL6R	0.0110143	0.448491	0.177	0.339165	0.951722	9.54129e-15	TRUE	35.3543
	Transferrin saturation	rs6025	1	169519049	T	C	0.026	0.0727	0.0116	F5	0.231931	0.0229463	0.0014	0.0146526	1	0	TRUE	39.2783
	Transferrin saturation	rs13007705	2	239069196	T	C	0.3819	0.0334	0.0037	ERFE	0.484329	0.443992	0.4447	0.403411	0.989579	2.8366e-15	TRUE	81.4872
	Transferrin saturation	rs12633819	3	66448307	G	A	0.3749	0.0288	0.0037	LRIG1	0.461454	0.339759	0.27	0.436489	0.990434	-9.9281e-15	TRUE	60.5873
	Transferrin saturation	rs8177253	3	133480192	T	C	0.289	-0.0915	0.0039	TF	0.4068	0.339595	0.233	0.434284	0.999075	-4.89958e-15	TRUE	550.444
	Transferrin saturation	rs41300395	3	195809135	A	C	0.2457	0.0358	0.0042	TFRC	0.643151	0.241369	0.0736	0.206116	0.999133	1.93404e-15	TRUE	72.6553
	Transferrin saturation	rs218264	4	55408875	T	A	0.2501	0.0229	0.0042	LINC02283;LINC02260	0.380788	0.248596	0.339	0.348427	0.982789	1.08307e-14	TRUE	29.7285
	Transferrin saturation	rs79220007	6	26098474	C	T	0.0791	0.477	0.0078	HFE	0.00380056	0.0771848	0.00396	0.00352837	0.997689	-1.93404e-15	TRUE	3739.79
	Transferrin saturation	rs9399136	6	135402339	C	T	0.2727	0.0653	0.004	HBS1L;MYB	0.404279	0.258837	0.0255	0.123444	0.992255	7.60724e-15	TRUE	266.506
	Transferrin saturation	rs12718598	7	50428445	C	T	0.4461	0.0234	0.0036	IKZF1	0.179149	0.486962	0.497	0.488925	0.999456	2.70766e-15	TRUE	42.25
	Transferrin saturation	rs2075672	7	100240296	G	A	0.6251	0.0622	0.0037	ACTL6B	0.336549	0.376024	0.322	0.369254	1	0	TRUE	282.603
	Transferrin saturation	rs112875651	8	126506694	A	G	0.3935	-0.0234	0.0037	TRIB1;LINC00861	0.345955	0.392561	0.16	0.215623	0.973337	-4.71907e-14	TRUE	39.9971
	Transferrin saturation	rs10740134	10	65315433	C	T	0.5126	0.0221	0.0036	REEP3	0.172968	0.479018	0.308	0.460992	1	0	TRUE	37.686
	Transferrin saturation	rs2900478	12	21368797	A	T	0.1787	-0.0303	0.0047	SLCO1B1	0.415073	0.161083	0.0212	0.0525336	0.999345	7.73618e-16	TRUE	41.5613
	Transferrin saturation	rs1958078	14	70354858	C	A	0.8693	0.0361	0.0054	SMOC1	0.374463	0.155832	0.482	0.134029	0.967092	-4.79643e-14	TRUE	44.6917
	Transferrin saturation	rs7165401	15	45229327	C	T	0.0941	-0.0541	0.0073	SORD2P;TERB2	7.10416e-235	Not used	Not used	Not used	0.989077	2.4369e-14	FALSE	54.9223
	Transferrin saturation	rs77542162	17	67081278	G	A	0.0224	0.0698	0.0127	ABCA6	0.0534001	0.0228799	0.001	0.0018622	1	0	TRUE	30.2067
	Transferrin saturation	rs36152188	19	35949423	T	A	0.313	-0.0297	0.0039	FFAR2;KRTDAP	0.976784	0.286874	0.172	0.29016	0.9844	-3.32656e-14	TRUE	57.9941
	Transferrin saturation	rs855791	22	37462936	G	A	0.5834	0.1748	0.0036	TMPRSS6	0.0293108	0.438365	0.113	0.480447	0.9894	1.32804e-14	TRUE	2357.64
	Transferrin saturation	rs3747207	22	44324855	A	G	0.2331	0.0244	0.0043	PNPLA3	0.0775235	0.214737	0.115	0.22464	0.998009	-4.38384e-15	TRUE	32.199
1	Ferritin	rs477190	1	20898514	A	C	0.4042	-0.0192	0.0034	FAM43B;CDA	0.570485	0.431318	0.0689352	0.28918	0.995121	-1.28936e-14	TRUE	31.8893
2	Ferritin	rs79052526	1	22572707	A	G	0.0267	-0.1229	0.0112	WNT4;MIR4418	0.0793047	0.0177028	0.0010673	0.00690973	0.991283	-7.73618e-16	TRUE	120.411
3	Ferritin	rs10801913	1	116214279	G	A	0.6979	-0.0222	0.0036	VANGL1	0.235127	0.306306	0.476017	0.25125	0.987506	5.15745e-16	TRUE	38.0278
4	Ferritin	rs6025	1	169519049	T	C	0.0194	0.1558	0.011	F5	0.231931	0.0229463	0.001444	0.0146526	1	0	TRUE	200.609
5	Ferritin	rs551459670	1	220288690	A	G	0.0102	0.1407	0.019	IARS2	0.940041	0.00998831	0.000439478	0.00230324	0.883955	9.02554e-15	TRUE	54.8379
6	Ferritin	rs1260326	2	27730940	C	T	0.6544	-0.0234	0.0035	GCKR	0.485245	0.394409	0.111878	0.250515	1	0	TRUE	44.6988
7	Ferritin	rs6760824	2	29178319	C	A	0.7529	-0.0311	0.0038	WDR43;TOGARAM2	0.328791	0.291457	0.371924	0.274233	0.998559	-1.80511e-15	TRUE	66.9813
8	Ferritin	rs604126	2	111943200	G	A	0.6856	0.02	0.0036	BCL2L11;MIR4435-2HG	0.679807	0.321582	0.0519839	0.47045	0.993085	-1.16043e-15	TRUE	30.8642
9	Ferritin	rs17050272	2	121306440	A	G	0.4166	0.0209	0.0034	LINC01101;GLI2	0.853575	0.410147	0.0535535	0.290601	1	0	TRUE	37.7863
10	Ferritin	rs17707216	2	188201256	A	G	0.0758	0.0381	0.0068	ZSWIM2;CALCRL	0.821674	0.0559561	0.00426921	0.0143585	0.970655	3.06868e-14	TRUE	31.3929
11	Ferritin	rs7596205	2	190428193	A	G	0.1021	0.0838	0.0055	SLC40A1	0.57601	0.105642	0.0237318	0.171175	0.988599	9.02554e-16	TRUE	232.147
12	Ferritin	rs1250244	2	216297796	C	G	0.6572	0.0254	0.0036	FN1	0.450551	0.272508	0.17824	0.404342	0.999235	1.16043e-15	TRUE	49.7809
13	Ferritin	rs553656123	3	47033788	A	G	0.008	0.1135	0.0199	NBEAL2	0.636051	0.00477217	0.000188348	0.00127414	0.836506	-3.09447e-15	TRUE	32.5301
14	Ferritin	rs142350264	3	49594991	TGGA	T	0.0983	-0.0403	0.0067	BSN	0.881683	0.0876874	0.00508538	0.0432226	0.928256	4.48698e-14	TRUE	36.1793
15	Ferritin	rs536826368	3	52453040	T	C	0.0047	0.2905	0.0324	PHF7	1	Not used	Not used	Not used	0.0750406	5.15745e-16	FALSE	80.39
16	Ferritin	rs533732725	3	54526076	G	C	0.0032	0.2602	0.0386	CACNA2D3	1	Not used	Not used	Not used	0.799565	2.32085e-15	FALSE	45.4402
17	Ferritin	rs10804630	3	133997989	C	T	0.1026	-0.0301	0.0055	RYK;LINC02004	0.49543	0.106264	0.223631	0.165981	0.988553	1.07017e-14	TRUE	29.9507
18	Ferritin	rs6822746	4	56257107	A	G	0.3165	-0.0206	0.0035	SRD5A3-AS1;TMEM165	0.356807	0.350799	0.205362	0.411105	0.997221	0	TRUE	34.6416
19	Ferritin	rs4865796	5	53272664	A	G	0.6813	0.0207	0.0036	ARL15	0.649771	0.307772	0.239955	0.248064	1	0	TRUE	33.0625
20	Ferritin	rs79694859	5	59642035	A	G	0.0456	0.0514	0.0087	PDE4D	0.691528	0.047247	0.00307634	0.075811	0.996137	-2.8366e-15	TRUE	34.905
21	Ferritin	rs35107257	5	68805616	A	G	0.0581	0.0437	0.0076	OCLN	0.752007	0.0443576	0.00282521	0.00622366	1	0	TRUE	33.0625
22	Ferritin	rs970079	5	98119864	G	A	0.463	-0.0193	0.0033	RGMB	0.814042	0.492078	0.0759669	0.412036	0.997234	6.31788e-15	TRUE	34.2048
23	Ferritin	rs144861591	6	26072992	T	C	0.0669	0.1292	0.0066	HIST1H1C;LOC108783645	0.00371623	0.0766766	0.00401808	0.00406743	0.984593	-6.73048e-14	TRUE	383.21
24	Ferritin	rs35486885	6	32763506	G	A	0.0377	-0.0561	0.0081	HLA-DQB2;HLA-DOB	0.387562	0.0614861	0.00295078	0.0102421	0.998672	-1.54724e-15	TRUE	47.9684
25	Ferritin	rs13215052	6	41681835	A	G	0.1113	-0.0317	0.0054	TFEB	0.722762	0.0950335	0.0215972	0.0291581	0.992148	2.70766e-15	TRUE	34.4612
26	Ferritin	rs36184164	6	43781092	G	T	0.1386	0.0356	0.0051	VEGFA;LINC02537	0.0885739	0.115621	0.00690608	0.018867	1	0	TRUE	48.7259
27	Ferritin	rs2529440	7	30511794	T	C	0.4496	-0.0347	0.0034	NOD1	0.327132	0.443534	0.0765947	0.467265	0.99873	1.03149e-15	TRUE	104.16
28	Ferritin	rs4841429	8	10568529	G	A	0.0788	0.0562	0.0062	C8orf74;SOX7	0.764663	0.0752676	0.44946	0.0728217	0.9919	6.44682e-15	TRUE	82.1655
29	Ferritin	rs7009973	8	23374454	G	A	0.3378	0.0223	0.0036	ENTPD4;SLC25A37	0.650624	0.322616	0.2861	0.376899	0.99636	4.12596e-15	TRUE	38.3711
30	Ferritin	rs189899297	8	87173917	A	T	0.2634	0.0214	0.0039	ATP6V0D2;SLC7A13	0.136467	0.267408	0.222187	0.459277	0.979563	-4.48698e-14	TRUE	30.1091
31	Ferritin	rs681099	8	109218892	C	T	0.4547	-0.0189	0.0034	EIF3E	0.366243	0.454256	0.39214	0.461776	0.999881	2.57873e-16	TRUE	30.9005
32	Ferritin	rs2954027	8	126485294	A	T	0.4896	-0.0235	0.0033	TRIB1;LINC00861	0.885953	0.469095	0.440796	0.352592	0.998719	-2.03719e-14	TRUE	50.7117
33	Ferritin	rs7865362	9	33117965	T	C	0.3468	0.0251	0.0035	B4GALT1	0.366774	0.364689	0.311778	0.448692	0.985222	3.35234e-15	TRUE	51.4294
34	Ferritin	rs782134971	9	136139907	GAAACTGCC	G	0.249346	0.0617	0.0048	AB0	0.115844	0.249346	0.266	0.315	0.997613	2.48e-37	TRUE	165.23
35	Ferritin	rs72775768	9	139324574	T	C	0.2586	-0.022	0.0037	INPP5E	0.156944	0.289211	0.310397	0.176027	0.985821	-5.93107e-14	TRUE	35.3543
36	Ferritin	rs9423600	10	5395670	G	A	0.2675	0.0207	0.0038	LINC02561;UCN3	0.300886	0.286194	0.251883	0.468931	0.964445	1.6607e-13	TRUE	29.6738
37	Ferritin	rs17476364	10	71094504	C	T	0.0947	0.0421	0.0055	HK1	0.872271	0.109103	0.00671773	0.038126	0.997128	-2.57873e-16	TRUE	58.5921
38	Ferritin	rs704017	10	80819132	G	A	0.6224	-0.019	0.0034	ZMIZ1-AS1	0.622416	0.427998	0.486188	0.476183	1	0	TRUE	31.2284
39	Ferritin	rs17112021	10	101343726	G	T	0.2754	0.0245	0.0038	NKX2-3;SLC25A28	0.184	0.237177	0.12387	0.223856	0.991046	-4.64171e-15	TRUE	41.5686
40	Ferritin	rs12419620	11	2232553	G	T	0.1623	-0.0313	0.0045	MIR4686;ASCL2	0.613594	0.166129	0.321447	0.260855	0.991162	1.39251e-14	TRUE	48.3798
41	Ferritin	rs7102016	11	10127309	T	C	0.5559	0.0184	0.0033	SBF2	0.527213	0.436661	0.430563	0.439871	0.998798	-1.28936e-15	TRUE	31.0891
42	Ferritin	rs12807014	11	47760078	C	T	0.2462	-0.0283	0.0038	FNBP4	0.107913	0.29354	0.0234807	0.457758	0.998571	-2.57873e-16	TRUE	55.4633
43	Ferritin	rs4938939	11	60160838	A	G	0.2926	0.0221	0.0036	MS4A7	0.635075	0.292572	0.334254	0.296334	0.997935	3.35234e-15	TRUE	37.686
44	Ferritin	rs10750215	11	122505344	T	G	0.4173	0.0211	0.0037	MIR100HG;UBASH3B	0.491515	0.385595	0.350515	0.39851	0.991584	6.44682e-15	TRUE	32.5208
45	Ferritin	rs161044	12	51382232	C	T	0.9572	-0.0743	0.0078	SLC11A2	0.959655	0.0627828	0.215344	0.0984024	0.999694	0	TRUE	90.7378
46	Ferritin	rs9512463	13	27528519	C	T	0.7745	-0.0237	0.004	GPR12;USP12	0.0448413	0.220927	0.265131	0.14285	0.974557	-9.54129e-15	TRUE	35.1056
47	Ferritin	rs28715334	14	23635213	T	G	0.2029	0.0244	0.0042	SLC7A8	0.364509	0.191943	0.403189	0.224052	0.998378	7.73618e-16	TRUE	33.7506
48	Ferritin	rs996347	14	34410892	C	T	0.3411	0.0492	0.0035	EGLN3	0.264193	0.358366	0.17102	0.184162	1	0	TRUE	197.603
49	Ferritin	rs764195359	15	41974309	G	T	0.002	-0.3016	0.0506	MGA	1	Not used	Not used	Not used	0.573831	6.44682e-15	FALSE	35.5273
50	Ferritin	rs10685744	15	45378095	GTAAA	G	0.0813	-0.1472	0.0065	SORD;DUOX2	0.0928074	0.0720469	0.35177	0.0559639	0.989313	3.86809e-15	TRUE	512.848
51	Ferritin	rs12917564	15	65923746	C	G	0.2064	-0.0242	0.0042	SLC24A1	0.519021	0.178374	0.162795	0.323924	0.999834	1.03149e-15	TRUE	33.1995
52	Ferritin	rs11634990	15	78771186	C	T	0.1701	-0.0268	0.0045	IREB2	0.0479109	0.164306	0.142014	0.15221	0.999792	0	TRUE	35.4686
53	Ferritin	rs8047501	16	392318	G	A	0.5974	-0.0257	0.0034	AXIN1	0.199502	0.497347	0.218546	0.466431	0.980578	3.86809e-15	TRUE	57.1358
54	Ferritin	rs3747602	16	4802386	T	G	0.6336	-0.019	0.0035	ZNF500	0.670645	0.368604	0.412167	0.496227	0.998657	-5.6732e-15	TRUE	29.4694
55	Ferritin	rs186021206	17	7069412	A	G	0.0047	0.2105	0.0243	ASGR2;ASGR1	0.570694	0.00661731	0.000376695	0.00102911	0.836175	2.93975e-14	TRUE	75.0398
56	Ferritin	rs55789050	17	9793417	T	A	0.3541	-0.0264	0.0035	GLP2R	0.567772	0.330955	0.0207182	0.127021	0.997357	2.19192e-15	TRUE	56.8947
57	Ferritin	rs62074125	17	44852612	C	A	0.2884	0.0208	0.0038	WNT3	0.0177044	0.255337	0.0195254	0.470989	1	0	TRUE	29.9612
58	Ferritin	rs34523089	17	56436109	T	C	0.1636	0.0662	0.0045	RNF43	0.124104	0.157355	0.0151306	0.0789964	1	0	TRUE	216.417
59	Ferritin	rs2952290	17	66463383	A	G	0.7864	-0.0228	0.0041	PRKAR1A	0.625193	0.220961	0.297401	0.225375	0.994532	-4.64171e-15	TRUE	30.9244
60	Ferritin	rs4789111	17	72940481	C	T	0.8527	-0.0331	0.0047	OTOP3	0.386952	0.149717	0.181253	0.130256	0.99585	-2.32085e-15	TRUE	49.5976
61	Ferritin	rs708686	19	5840619	T	C	0.2346	-0.0312	0.0039	FUT6	0.0887858	0.2674	0.143458	0.385818	0.990487	5.28639e-15	TRUE	64
62	Ferritin	rs141253118	19	15314444	A	G	0.0045	-0.1245	0.0228	NOTCH3;EPHX3	0.75639	0.0072574	0.00050226	0.00686073	0.914295	7.47831e-15	TRUE	29.8173
63	Ferritin	rs4808802	19	18577873	C	G	0.2291	0.0272	0.004	ELL	0.696445	0.220135	0.45668	0.222582	0.993449	6.57575e-15	TRUE	46.24
64	Ferritin	rs192331981	19	49431144	T	G	0.0169	0.1968	0.0138	NUCB1;DHDH	0.176365	0.0156684	0.000627825	0.00460649	0.810648	5.72477e-14	TRUE	203.372
65	Ferritin	rs2595586	20	3607469	G	A	0.4135	-0.019	0.0034	ATRN	0.225187	0.396514	0.241587	0.317064	0.994108	1.31515e-14	TRUE	31.2284
66	Ferritin	rs6088374	20	30079334	C	T	0.169	-0.0374	0.0045	LINC00028;HM13	0.936803	0.155609	0.234367	0.056601	0.991581	8.12299e-15	TRUE	69.0746
67	Ferritin	rs56206139	20	39108705	C	A	0.0782	0.0465	0.0064	LINC01370;MAFB	0.630474	0.0826237	0.120354	0.0600804	0.99817	7.73618e-16	TRUE	52.7893
68	Ferritin	rs540828131	22	35782508	G	A	0.0069	-0.1595	0.0263	HMOX1	1	Not used	Not used	Not used	0.740925	7.34937e-15	FALSE	36.7798
69	Ferritin	rs2076085	22	37470041	A	C	0.5716	0.0413	0.0034	TMPRSS6	0.250371	0.462651	0.246296	0.465451	0.999712	3.86809e-16	TRUE	147.551

## Sheet: ST2
Supplementary Table: Diagnostic codes used to identify dementia cases
		HES (hospital inpatient records)		Primary care (General Practice)
	Dementia outcome	ICD-9	ICD-10	Read2	CTV3
	All-cause (NICE QOF defintion)	290|291.2|294.1|331.0|331.1|331.2|331.5	F00|F01|F02|F03|G30|A81.0|F05.1|F10.6|G31.0|G31.1|G31.8|I67.3	A410.|A411.|A4110|E00..|E000.|E001.|E0010|E0011|E0012|E0013|E001z|E002.|E0020|E0021|E002z|E003.|E004.|E0040|E0041|E0042|E0043|E004z|E00y.|E00z.|E012.|E0120|E02y1|E041.|Eu00.|Eu000|Eu001|Eu002|Eu00z|Eu01.|Eu010|Eu011|Eu012|Eu013|Eu01y|Eu01z|Eu02.|Eu020|Eu021|Eu022|Eu023|Eu024|Eu025|Eu02y|Eu02z|Eu041|Eu107|F110.|F1100|F1101|F111.|F112.|F116.|F118.|F11x7|F21y2	A410.|A411.|E000.|E001.|E0010|E0011|E0012|E0013|E001z|E002.|E0020|E0021|E002z|E003.|E004.|E0040|E0041|E0042|E0043|E004z|E00z.|E0120|E02y1|E041.|Eu00.|Eu002|Eu00z|Eu011|Eu01y|Eu01z|Eu02.|Eu020|Eu021|Eu022|Eu023|Eu02y|Eu041|F110.|F111.|F112.|F11x7|F21y2|Fyu30|X002w|X002x|X002y|X002z|X0030|X0031|X0032|X0033|X0034|X0035|X0036|X0037|X0039|X003A|X003G|X003G|X003H|X003I|X003J|X003K|X003L|X003M|X003N|X00…
	Alzheimer's Disease	331.0	F00|G30	Eu00.|Eu000|Eu001|Eu002|Eu00z|F110.|F1100|F1101	Eu00.|Eu002|Eu00z|F110.|Fyu30|X002x|X002y|X002z|X0030|X0031|X0032|X0033|X003G|X003G|XaIKB|XaIKC
	Vascular dementia		F01	Eu013|E004.|E0040|E0041|E0042|E0043|E004z|Eu01.|Eu010|Eu011|Eu012|Eu01y|Eu01z	E0041|E0042|E0043|E004z|Eu01y|Eu01z|E004.|E0040|Eu011|X003R|X003T|X003V|Xa0lH|XE1Xs
	Non-Alzheimer's Disease dementia	290|291.2|294.1|331.1|331.2|331.5	F01|F02|F03|A81.0|F05.1|F10.6|G31.0|G31.1|G31.8|I67.3	A410.|A411.|A4110|E00..|E000.|E001.|E0010|E0011|E0012|E0013|E001z|E002.|E0020|E0021|E002z|E003.|E004.|E0040|E0041|E0042|E0043|E004z|E00y.|E00z.|E012.|E0120|E02y1|E041.|Eu01.|Eu010|Eu011|Eu012|Eu013|Eu01y|Eu01z|Eu02.|Eu020|Eu021|Eu022|Eu023|Eu024|Eu025|Eu02y|Eu02z|Eu041|Eu107|F111.|F112.|F116.|F118.|F11x7|F21y2	Eu01y|Eu01z|Eu02.|Eu020|Eu021|X0034|X0035|X0036|A410.|A411.|E000.|E001.|E0010|E0011|E0012|E0013|E001z|E002.|E0020|E0021|E002z|E003.|E004.|E0040|E0041|E0042|E0043|E004z|E00z.|E0120|E02y1|E041.|Eu011|Eu022|Eu023|Eu02y|Eu041|F111.|F112.|F11x7|F21y2|X002w|X0037|X0039|X003A|X003H|X003I|X003J|X003K|X003L|X003M|X003N|X003P|X003R|X003T|X003V|X003W|X003X|X003Y|X00R2|X00Rk|Xa0lH|Xa0sC|Xa0sE|Xa1GB|Xa25J|Xa3…

## Sheet: ST3
Supplementary Table: Genome-wide association study information, performed in UK Biobank EUR-like group
	Analysis of binary (dementia) outcomes used SAIGE GWAS software
	Analysis of quantitative (MRI) outcomes used BOLT-LMM software
	N_SNPs = number of genetic variants meeting inclusion criteria (variants with imputation quality (INFO) <0.3, minor allele frequency (MAF) <0.1%, or significant deviation from Hardy-Weinberg Equilibrium [HWE_p<5*10-8] were excluded)
	N_SNPs_sig = number of included variants with p<5*10-8
	filename_on_FigShare = GWAS summary stats available on Figshare (link/DOI) - filename prefix
	Dementia outcome	Strata	N_cases	N_controls	N	N_SNPs	N_SNPs_sig	filename_on_FigShare
	All-cause dementia	All	7016	444267	451283	16477758	598	dementia
	All-cause dementia	Females	3342	241547	244889	16480204	338	dementia_f
	All-cause dementia	Males	3674	202720	206394	16476270	241	dementia_m
	Alzheimer's Disease (AD)	All	3040	444508	447548	16477766	511	dementia_ad
	Alzheimer's Disease (AD)	Females	1570	241768	243338	16480204	271	dementia_ad_f
	Alzheimer's Disease (AD)	Males	1468	202740	204208	16476247	248	dementia_ad_m
	Non-AD	All	3976	444268	448244	16477685	160	dementia_notad
	Non-AD	Females	1770	241547	243317	16480313	97	dementia_notad_f
	Non-AD	Males	2206	202721	204927	16475919	88	dementia_notad_m
	Vascular	All	1537	444508	446045	16477766	122	dementia_vasc
	Vascular	Females	643	241768	242411	16480204	47	dementia_vasc_f
	Vascular	Males	894	202740	203634	16476247	46	dementia_vasc_m
	Grey matter phenotype	Region	N_cases	N_controls	N	N_SNPs	N_SNPs_sig	filename_on_FigShare
	Inferior frontal gyrus	Frontal			42998	16402698	695	mri46_gm_ifg_2_lr_451K_qn
	Middle frontal gyrus	Frontal			42998	16402698	1944	mri46_gm_mfg_2_lr_451K_qn
	Precentral gyrus	Frontal			42998	16402698	4719	mri46_gm_prg_2_lr_451K_qn
	Superior frontal gyrus	Frontal			42998	16402698	1264	mri46_gm_sfg_2_lr_451K_qn
	Supplementary motor cortex	Frontal			42998	16402698	337	mri46_gm_smc_2_lr_451K_qn
	Postcentral gyrus	Parietal			42998	16402698	4399	mri46_gm_pog_2_lr_451K_qn
	Precuneus	Parietal			42998	16402698	6254	mri46_gm_pcu_2_lr_451K_qn
	Superior parietal lobe	Parietal			42998	16402698	135	mri46_gm_spl_2_lr_451K_qn
	Amygdala	Subcortical			42998	16402698	4698	mri46_gm_amygdala_2_lr_451K_qn
	Caudate	Subcortical			42998	16402698	1717	mri46_gm_caudate_2_lr_451K_qn
	Hippocampus	Subcortical			42998	16402698	7405	mri46_gm_hippocampus_2_lr_451K_qn
	Pallidum	Subcortical			42998	16402698	3992	mri46_gm_pallidum_2_lr_451K_qn
	Putamen	Subcortical			42998	16402698	5673	mri46_gm_putamen_2_lr_451K_qn
	Thalamus	Subcortical			42998	16402698	3482	mri46_gm_thalamus_2_lr_451K_qn
	Interior temporal gyrus	Temporal			42998	16402698	5433	mri46_gm_itg_2_lr_451K_qn
	Middle temporal gyrus	Temporal			42998	16402698	5350	mri46_gm_mtg_2_lr_451K_qn
	Parahippocampal gyrus	Temporal			42998	16402698	1614	mri46_gm_phg_2_lr_451K_qn

## Sheet: ST4
Supplementary Table. Results of the Mendelian Randomization analysis for transferrin saturation as exposure and incident dementia and dementia outcomes in EUR-like group
exposure	outcome	strata	OR (95%CI)	P
Transferrin saturation	UKB Incident all-cause dementia	all	1.147 (1.042;1.262)	0.00508
	UKB Incident all-cause dementia	females	1.117 (0.971;1.284)	0.121
	UKB Incident all-cause dementia	males	1.180 (1.033;1.349)	0.015
Transferrin saturation	UKB Incident AD	all	1.003 (0.867;1.160)	0.96757
	UKB Incident AD	females	0.910 (0.708;1.168)	0.457508
	UKB Incident AD	males	1.112 (0.901;1.373)	0.321444
Transferrin saturation	UKB Incident dementia no AD	all	1.274 (1.123;1.447)	0.000177445
	UKB Incident dementia no AD	females	1.353 (1.115;1.641)	0.00217953
	UKB Incident dementia no AD	males	1.229 (1.035;1.459)	0.0184282
Transferrin saturation	UKB Incident vascular dementia	all	1.372 (1.118;1.684)	0.00244823
	UKB Incident vascular dementia	females	1.574 (1.125;2.201)	0.00809878
	UKB Incident vascular dementia	males	1.249 (0.954;1.636)	0.105914
Transferrin saturation	AD from Withman et al.	all	1.001 (0.989;1.013)	0.933826

## Sheet: ST5
Supplementary Table: Results of the Mendelian Randomization analysis for ferritin as exposure and incident dementia and dementia outcomes in EUR-like group
exposure	outcome	strata	OR (95%CI)	P
Ferritin	UKB Incident all-cause dementia	all	1.036 (0.899;1.193)	0.472955
	UKB Incident all-cause dementia	females	1.084 (0.883;1.331)	0.536441
	UKB Incident all-cause dementia	males	0.994 (0.817;1.210)	0.670362
Ferritin	UKB Incident AD	all	1.087 (0.865;1.366)	0.627899
	UKB Incident AD	females	1.108 (0.801;1.531)	0.442605
	UKB Incident AD	males	1.070 (0.784;1.460)	0.953579
Ferritin	UKB Incident dementia no AD	all	1.002 (0.814;1.234)	0.98211
	UKB Incident dementia no AD	females	1.076 (0.791;1.465)	0.640328
	UKB Incident dementia no AD	males	0.948 (0.720;1.248)	0.702687
Ferritin	UKB Incident vascular dementia	all	1.172 (0.861;1.596)	0.31287
	UKB Incident vascular dementia	females	1.386 (0.833;2.306)	0.208728
	UKB Incident vascular dementia	males	1.041 (0.701;1.547)	0.841669
Ferritin	AD from Withman et al.	all	1.011 (0.992;1.031)	0.25985

## Sheet: ST6
Supplementary Table. Results of the Mendelian Randomization analysis for transferrin saturation as exposure and grey matter volumes outcomes in EUR-like group.
exposure	outcome	region	Beta (95%CI)	P
Transferrin saturation	Inferior frontal gyrus	Frontal	0.019 (-0.024;0.062)	0.387
	Middle frontal gyrus	Frontal	0.065 (0.008;0.122)	0.025
	Precentral gyrus	Frontal	0.037 (-0.018;0.092)	0.174
	Superior frontal gyrus	Frontal	0.025 (-0.016;0.066)	0.246
	Supplementary motor cortex	Frontal	0.032 (-0.007;0.071)	0.112
	Precuneus	Parietal	0.040 (-0.013;0.093)	0.135
	Postcentral gyrus	Parietal	0.035 (-0.004;0.074)	0.0909
	Superior parietal lobe	Parietal	0.058 (0.011;0.105)	0.0156
	Amygdala	Subcortical	-0.032 (-0.085;0.021)	0.223
	Caudate	Subcortical	-0.102 (-0.147;-0.057)	1.11e-05
	Hippocampus	Subcortical	0.006 (-0.043;0.055)	0.805
	Pallidum	Subcortical	-0.015 (-0.060;0.030)	0.527
	Putamen	Subcortical	-0.302 (-0.353;-0.251)	2.78e-30
	Thalamus	Subcortical	-0.126 (-0.171;-0.081)	3.59e-08
	Interior temporal gyrus	Temporal	0.062 (0.021;0.103)	0.00315
	Middle temporal gyrus	Temporal	0.023 (-0.014;0.060)	0.242
	Parahippocampal gyrus	Temporal	0.010 (-0.027;0.047)	0.59

## Sheet: ST7
Supplementary Table: Results of the Mendelian Randomization for ferritin exposure and grey matter volumes outcomes in EUR-like group
exposure	outcome	region	Beta (95%CI)	P
Ferritin	Inferior frontal gyrus	Frontal	-0.008 (-0.076;0.059)	0.804487
	Middle frontal gyrus	Frontal	0.008 (-0.059;0.075)	0.809065
	Precentral gyrus	Frontal	-0.015 (-0.094;0.065)	0.718795
	Superior frontal gyrus	Frontal	-0.228 (-0.353;-0.104)	0.000322789
	Supplementary motor cortex	Frontal	-0.094 (-0.195;0.007)	0.0673926
	Precuneus	Parietal	-0.065 (-0.150;0.019)	0.12931
	Postcentral gyrus	Parietal	-0.005 (-0.073;0.063)	0.882264
	Superior parietal lobe	Parietal	-0.024 (-0.099;0.050)	0.522875
	Amygdala	Subcortical	-0.039 (-0.115;0.037)	0.31667
	Caudate	Subcortical	-0.018 (-0.092;0.055)	0.623891
	Hippocampus	Subcortical	-0.024 (-0.093;0.045)	0.48841
	Pallidum	Subcortical	0.047 (-0.019;0.112)	0.164116
	Putamen	Subcortical	-0.020 (-0.085;0.046)	0.55582
	Thalamus	Subcortical	-0.010 (-0.083;0.063)	0.792561
	Interior temporal gyrus	Temporal	0.006 (-0.073;0.085)	0.876226
	Middle temporal gyrus	Temporal	0.034 (-0.037;0.105)	0.341544
	Parahippocampal gyrus	Temporal	0.009 (-0.059;0.076)	0.801381

## Sheet: ST8
Supplementary Table. Results of the Leave one Out analysis.
Exposure	Outcome	Strata	SNP_excluded	Beta-excluding SNP	SE	P-excluding SNP
Transferrin saturation	All-cause dementia	All	rs10740134	0.141128	0.0489626	0.00394702
Transferrin saturation	All-cause dementia	All	rs112875651	0.137398	0.048967	0.00501719
Transferrin saturation	All-cause dementia	All	rs12633819	0.137019	0.0490144	0.00518201
Transferrin saturation	All-cause dementia	All	rs12718598	0.1369	0.0489756	0.00518566
Transferrin saturation	All-cause dementia	All	rs13007705	0.140683	0.0490881	0.00415788
Transferrin saturation	All-cause dementia	All	rs1958078	0.138907	0.0489998	0.0045848
Transferrin saturation	All-cause dementia	All	rs2075672	0.139295	0.0496321	0.00500735
Transferrin saturation	All-cause dementia	All	rs218264	0.13303	0.0489418	0.00656525
Transferrin saturation	All-cause dementia	All	rs2900478	0.139318	0.0489646	0.00443729
Transferrin saturation	All-cause dementia	All	rs35945185	0.132962	0.0490006	0.00665795
Transferrin saturation	All-cause dementia	All	rs36152188	0.136879	0.0490097	0.00522375
Transferrin saturation	All-cause dementia	All	rs3747207	0.138149	0.0489451	0.00476454
Transferrin saturation	All-cause dementia	All	rs41300395	0.143278	0.0490569	0.00349307
Transferrin saturation	All-cause dementia	All	rs4133213	0.136167	0.0489569	0.00541303
Transferrin saturation	All-cause dementia	All	rs6025	0.138771	0.048959	0.00459076
Transferrin saturation	All-cause dementia	All	rs77542162	0.134498	0.0489532	0.00600533
Transferrin saturation	All-cause dementia	All	rs79220007	0.132992	0.0728147	0.0677842
Transferrin saturation	All-cause dementia	All	rs8177253	0.119244	0.0504889	0.0181874
Transferrin saturation	All-cause dementia	All	rs855791	0.137325	0.0565144	0.0151022
Transferrin saturation	All-cause dementia	All	rs9399136	0.141502	0.0495469	0.00429122
Exposure	Outcome	Strata	SNP_excluded	Beta-excluding SNP	SE	P-excluding SNP
Transferrin saturation	Dementia not AD	males	rs10740134	0.209053	0.087761	0.0172153
Transferrin saturation	Dementia not AD	males	rs112875651	0.209758	0.0877686	0.0168529
Transferrin saturation	Dementia not AD	males	rs12633819	0.208052	0.087854	0.0178772
Transferrin saturation	Dementia not AD	males	rs12718598	0.20664	0.0877844	0.0185751
Transferrin saturation	Dementia not AD	males	rs13007705	0.194066	0.0879853	0.0274077
Transferrin saturation	Dementia not AD	males	rs1958078	0.207491	0.0878277	0.0181535
Transferrin saturation	Dementia not AD	males	rs2075672	0.210918	0.0889602	0.0177435
Transferrin saturation	Dementia not AD	males	rs218264	0.201004	0.0877245	0.0219452
Transferrin saturation	Dementia not AD	males	rs2900478	0.202079	0.0877663	0.0213086
Transferrin saturation	Dementia not AD	males	rs35945185	0.204166	0.0878291	0.020094
Transferrin saturation	Dementia not AD	males	rs36152188	0.194366	0.0878458	0.0269267
Transferrin saturation	Dementia not AD	males	rs3747207	0.209269	0.0877305	0.0170622
Transferrin saturation	Dementia not AD	males	rs41300395	0.21314	0.0879308	0.0153525
Transferrin saturation	Dementia not AD	males	rs4133213	0.205933	0.0877512	0.0189364
Transferrin saturation	Dementia not AD	males	rs6025	0.212042	0.0877534	0.0156775
Transferrin saturation	Dementia not AD	males	rs77542162	0.20606	0.087744	0.0188532
Transferrin saturation	Dementia not AD	males	rs79220007	0.152555	0.130468	0.242285
Transferrin saturation	Dementia not AD	males	rs8177253	0.196961	0.0905045	0.0295358
Transferrin saturation	Dementia not AD	males	rs855791	0.248502	0.101308	0.0141697
Transferrin saturation	Dementia not AD	males	rs9399136	0.217068	0.0888066	0.0145142
Exposure	Outcome	Strata	SNP_excluded	Beta-excluding SNP	SE	P-excluding SNP
Transferrin saturation	Vascular dementia	all	rs10740134	0.316237	0.10465	0.0025123
Transferrin saturation	Vascular dementia	all	rs112875651	0.302467	0.104659	0.00385223
Transferrin saturation	Vascular dementia	all	rs12633819	0.31585	0.104761	0.00257009
Transferrin saturation	Vascular dementia	all	rs12718598	0.320392	0.104678	0.00220795
Transferrin saturation	Vascular dementia	all	rs13007705	0.314297	0.104918	0.00273877
Transferrin saturation	Vascular dementia	all	rs1958078	0.322463	0.10473	0.00207697
Transferrin saturation	Vascular dementia	all	rs2075672	0.312141	0.106084	0.00325677
Transferrin saturation	Vascular dementia	all	rs218264	0.307512	0.104606	0.00328509
Transferrin saturation	Vascular dementia	all	rs2900478	0.32623	0.104655	0.00182569
Transferrin saturation	Vascular dementia	all	rs35945185	0.316708	0.104731	0.00249455
Transferrin saturation	Vascular dementia	all	rs36152188	0.312695	0.104751	0.00283467
Transferrin saturation	Vascular dementia	all	rs3747207	0.320199	0.104613	0.00220741
Transferrin saturation	Vascular dementia	all	rs41300395	0.30225	0.104852	0.00394375
Transferrin saturation	Vascular dementia	all	rs4133213	0.308923	0.104638	0.00315407
Transferrin saturation	Vascular dementia	all	rs6025	0.319883	0.104642	0.00223613
Transferrin saturation	Vascular dementia	all	rs77542162	0.310835	0.10463	0.0029702
Transferrin saturation	Vascular dementia	all	rs79220007	0.29334	0.155557	0.0593306
Transferrin saturation	Vascular dementia	all	rs8177253	0.301044	0.10792	0.00527889
Transferrin saturation	Vascular dementia	all	rs855791	0.370624	0.120805	0.0021552
Transferrin saturation	Vascular dementia	all	rs9399136	0.334189	0.1059	0.00160105
Exposure	Outcome	Strata	SNP_excluded	Beta-excluding SNP	SE	P-excluding SNP
Transferrin saturation	Vascular dementia	females	rs10740134	0.442864	0.172009	0.0100338
Transferrin saturation	Vascular dementia	females	rs112875651	0.427732	0.162245	0.00838083
Transferrin saturation	Vascular dementia	females	rs12633819	0.450209	0.176189	0.0106108
Transferrin saturation	Vascular dementia	females	rs12718598	0.463648	0.17262	0.00723251
Transferrin saturation	Vascular dementia	females	rs13007705	0.469399	0.172237	0.00642426
Transferrin saturation	Vascular dementia	females	rs1958078	0.461679	0.174416	0.00812086
Transferrin saturation	Vascular dementia	females	rs2075672	0.461831	0.178293	0.00958928
Transferrin saturation	Vascular dementia	females	rs218264	0.45239	0.176131	0.0102146
Transferrin saturation	Vascular dementia	females	rs2900478	0.475783	0.162233	0.00336009
Transferrin saturation	Vascular dementia	females	rs35945185	0.449514	0.175982	0.0106396
Transferrin saturation	Vascular dementia	females	rs36152188	0.441731	0.172878	0.0106136
Transferrin saturation	Vascular dementia	females	rs3747207	0.456496	0.175708	0.00937593
Transferrin saturation	Vascular dementia	females	rs41300395	0.44198	0.174024	0.0110926
Transferrin saturation	Vascular dementia	females	rs4133213	0.441096	0.17004	0.00948449
Transferrin saturation	Vascular dementia	females	rs6025	0.46563	0.170116	0.00619772
Transferrin saturation	Vascular dementia	females	rs77542162	0.441892	0.170596	0.00958985
Transferrin saturation	Vascular dementia	females	rs79220007	0.438158	0.262196	0.0947005
Transferrin saturation	Vascular dementia	females	rs8177253	0.431194	0.180547	0.016928
Transferrin saturation	Vascular dementia	females	rs855791	0.46413	0.203343	0.02246
Transferrin saturation	Vascular dementia	females	rs9399136	0.482896	0.173315	0.00533257
Exposure	Outcome	Strata	SNP_excluded	Beta-excluding SNP	SE	P-excluding SNP
Transferrin saturation	Gray matter volume in caudate	males	rs10740134	-0.0919533	0.0345135	0.00771563
Transferrin saturation	Gray matter volume in caudate	males	rs112875651	-0.093993	0.0330907	0.00450473
Transferrin saturation	Gray matter volume in caudate	males	rs12633819	-0.0893709	0.0343184	0.00920978
Transferrin saturation	Gray matter volume in caudate	males	rs12718598	-0.0903215	0.034563	0.00896889
Transferrin saturation	Gray matter volume in caudate	males	rs13007705	-0.082758	0.0296223	0.00520963
Transferrin saturation	Gray matter volume in caudate	males	rs1958078	-0.0889044	0.0340016	0.00893024
Transferrin saturation	Gray matter volume in caudate	males	rs2075672	-0.0929725	0.0350518	0.00799142
Transferrin saturation	Gray matter volume in caudate	males	rs218264	-0.0926487	0.0340539	0.00651536
Transferrin saturation	Gray matter volume in caudate	males	rs2900478	-0.0930154	0.0339486	0.00614599
Transferrin saturation	Gray matter volume in caudate	males	rs35945185	-0.0882094	0.0335065	0.00847323
Transferrin saturation	Gray matter volume in caudate	males	rs36152188	-0.0906983	0.0346701	0.00889563
Transferrin saturation	Gray matter volume in caudate	males	rs3747207	-0.0924738	0.0341994	0.00685191
Transferrin saturation	Gray matter volume in caudate	males	rs41300395	-0.0918162	0.0346737	0.00809671
Transferrin saturation	Gray matter volume in caudate	males	rs4133213	-0.0905161	0.0345841	0.00886356
Transferrin saturation	Gray matter volume in caudate	males	rs6025	-0.0876964	0.0323542	0.00671789
Transferrin saturation	Gray matter volume in caudate	males	rs77542162	-0.0886537	0.0333486	0.00785149
Transferrin saturation	Gray matter volume in caudate	males	rs79220007	-0.146695	0.0479627	0.00222437
Transferrin saturation	Gray matter volume in caudate	males	rs8177253	-0.0946513	0.0356061	0.00785386
Transferrin saturation	Gray matter volume in caudate	males	rs855791	-0.0737428	0.039246	0.0602458
Transferrin saturation	Gray matter volume in caudate	males	rs9399136	-0.0865641	0.0344901	0.0120791

## Sheet: ST9
Supplementary Table: Results of the Mendelian Randomization analysis using transferring saturation as exposure and pleiotropy robust methods in EUR-like group
			Egger			Weighted Median
exposure	outcome	strata	OR (95%CI)	P	Egger P intercept	OR (95%CI)	P
Transferrin saturation	UKB Incident all-cause dementia	all	1.171 (1.038;1.321)	0.0100301	0.567889	1.149 (1.026;1.287)	0.0165117
	UKB Incident all-cause dementia	females	1.196 (1.003;1.425)	0.045723	0.206299	1.145 (0.971;1.350)	0.108499
	UKB Incident all-cause dementia	males	1.155 (0.977;1.367)	0.0919356	0.681973	1.160 (0.989;1.362)	0.0688882
Transferrin saturation	UKB Incident AD	all	1.099 (0.916;1.320)	0.309617	0.104738	1.040 (0.874;1.238)	0.654378
	UKB Incident AD	females	1.111 (0.836;1.477)	0.467585	0.0229102	1.058 (0.798;1.402)	0.696481
	UKB Incident AD	males	1.092 (0.838;1.423)	0.513975	0.823057	1.116 (0.849;1.468)	0.43109
Transferrin saturation	UKB Incident dementia no AD	all	1.200 (1.049;1.371)	0.00769194	0.822752	1.247 (1.074;1.449)	0.00387944
	UKB Incident dementia no AD	females	1.209 (0.992;1.474)	0.0598806	0.990629	1.251 (0.975;1.605)	0.0781477
	UKB Incident dementia no AD	males	1.198 (0.996;1.440)	0.0545745	0.751512	1.232 (1.003;1.514)	0.0467775
Transferrin saturation	UKB Incident vascular dementia	all	1.272 (0.984;1.646)	0.0665633	0.343352	1.369 (1.067;1.756)	0.0136554
	UKB Incident vascular dementia	females	1.481 (0.963;2.280)	0.0739144	0.650877	1.573 (1.084;2.282)	0.0170779
	UKB Incident vascular dementia	males	1.145 (0.815;1.607)	0.434617	0.40566	1.191 (0.853;1.664)	0.305339
